# Supplementary material for: Urate as a CO3•− Scavenger and Regulator of SOD-1 and OGG1 Enzymes: Insights from DFT, Molecular Docking, and Molecular Dynamics
Source: Antioxidants (Basel). 2026 Jun 16;15(6):761. doi: 10.3390/antiox15060761 (PMC13296194; doi:10.3390/antiox15060761)
Supplement: Supplementary file 1 [file antioxidants-15-00761-s001.zip]

Archive with 1 entries (1 files):
- antioxidants-4322867-supplementary.pdf
